# Supplementary material for: Beyond athletic development: The effects of parkour-based versus conventional neuromuscular exercises in pre-adolescent basketball players
Source: PLoS One. 2023 Jul 12;18(7):e0288439. doi: 10.1371/journal.pone.0288439 (PMC10337934; doi:10.1371/journal.pone.0288439)
Supplement: S1 Data — (XLSX) [file pone.0288439.s001.xlsx]

## Sheet: Sheet1
Sex		Age	Height	Sitting Height	Leg Length	Mass	Date of Measure	Maturity Offset	Months	Status	Retest Height	Retest Sitting Height	Retest Leg Length	Retest Mass	Date of Measure	Knee Flexion L	Knee Flexion R	Knee Flexion L (post)	Knee Flexion R (Post)	Difference Left	Difference Right	Sum of limbs difference	10-m	10-m	10-m	Mean	SD	COV	10-m Retest	10-m Retest	10-m Retest	Mean	SD	COV	Difference	Speed Run 1	Speed Run 2	Speed Run 3	Mean	SD	COV	Speed Run Retest 1	Speed Run Retest 2	Speed Run Retest 3	Mean	SD	COV	Difference	Jump Height (Imp-Mom) [cm] Pre
M	Conv	10.9806	158	79	79	46.7	44445	-2.05146	-24.6176	Pre	153.1	78.7		47.9	44522	91.9667	95.8333	147.767	158.8	55.8	62.9667	118.767	1.84	1.84	1.88	1.85333	0.023094	1.24608	1.93	1.89	1.88	1.9	0.0264575	1.3925	0.0466667	8.26	7.68	7.99	7.97667	0.29023	3.63848	7.55	7.25		7.4	0.212132	2.86665	-0.576667	27.2
M	Conv	10.9861	165	82	83	59.5	44445	-1.58221	-18.9866	Pre	169.7	72.4		60.3	44522	144.05	155.5	127.933	134.633	-16.1167	-20.8667	-36.9833	2.14	2.06	2.15	2.11667	0.0493288	2.3305	2	2.04	2.01	2.01667	0.0208167	1.03223	-0.1	8.99	9.67	9.43	9.36333	0.344867	3.68317	ILL							18.4
M	Conv	10.7694	154	72	82	31.7	44445	-3.0387	-36.4644	Pre	156	73.1		31.5	44522	96.2333	97.3333	89.6	96.4	-6.63333	-0.933333	-7.56667	2.01	2.31	2.13	2.15	0.150997	7.0231	2.12	2.03	1.99	2.04667	0.0665833	3.25325	-0.103333	8.34	8.23	7.71	8.09333	0.336502	4.15776	7.74	8.2	8.09	8.01	0.240208	2.99885	-0.0833333	23.7
F	Conv	11.9361	167	85	82	49.9	44445	0.730679	8.76815	Circa	169	85.9		54.8	44522	100.3	103.733	140.467	146.7	40.1667	42.9667	83.1333	1.97	1.93	2.04	1.98	0.0556776	2.812	2.14	2.06	2.06	2.08667	0.046188	2.21348	0.106667	9.68	8.88	8.65	9.07	0.540648	5.96084	8.82	8.95	8.34	8.70333	0.321299	3.69168	-0.366667	25.4
M	Conv		149	73	76	41	44445	-2.75879	-33.1055	Pre	150.3	74.1		39.8	44522	128.033	126.767	152.2	163.233	24.1667	36.4667	60.6333	2.17	2.25	2.21	2.21	0.04	1.80995	2.06	2.01	2.07	2.04667	0.0321455	1.57063	-0.163333	9.34	9.22	10.46	9.67333	0.68391	7.07006	8.91	8.64	8.75	8.76667	0.135769	1.5487	-0.906667	20.9
M	Conv	10.9056	146	71	75	32.9	44445	-3.05039	-36.6047	Pre	148.2	73.5		33.4	44522	125.533	127.1	130.433	130.3	4.9	3.2	8.1	2.41	2.32	2.38	2.37	0.0458258	1.93358	2.21	2.39	2.33	2.31	0.0916515	3.9676	-0.06	9.6	10.05	9.82	9.82333	0.225019	2.29065	9.14	8.93	9.59	9.22	0.337194	3.65721	-0.603333	17.1
F	Conv	11.1417	146	76	70	42.9	44445	-0.722982	-8.67578	Pre	147.1	77.1		43.7	44522	123.9	132.6	141.467	153.833	17.5667	21.2333	38.8	2.39	2.48	2.36	2.41	0.06245	2.59129	2.28	2.33	2.3	2.30333	0.0251661	1.0926	-0.106667	10.23	10.35	10.34	10.3067	0.0665833	0.646021	10.05	9.49	9.54	9.69333	0.309892	3.19696	-0.613333	18.1
F	Conv	11.1583	157	83	74	69.8	44445	0.356107	4.27328	Circa	157.9	82.9		73.9	44522	105.95	110.4	125.3	127.9	19.35	17.5	36.85	2.57	2.55	2.49	2.53667	0.0416333	1.64126	2.59	2.46	2.56	2.53667	0.0680686	2.68339	0	19.89	19.26	19.38	19.51	0.334515	1.71458	16.61	16.8	19.26	17.5567	1.47819	8.41951	-1.95333	13.4
M	Park	10.6	154	74	80	40.3	44445	-2.78307	-33.3968	Pre	146.2	75.3		75.3	44522	122.2	126.65	142.167	152.967	19.9667	26.3167	46.2833	2.01	2.02	2.06	2.03	0.0264575	1.30333	2.01	2	2	2.00333	0.0057735	0.288195	-0.0266667	8.62	8.32	10.66	9.2	1.27326	13.8398	8.43	8.43	8.24	8.36667	0.109697	1.31111	-0.833333	27.4
M	Park	10.9472	138	69	69	31.2	44445	-3.23403	-38.8083	Pre	139.9	72.4		31.2	44522	109.567	110.333	122.967	133.233	13.4	22.9	36.3	2.15	2.07	2.08	2.1	0.043589	2.07567	2.11	2.07	2.05	2.07667	0.0305505	1.47113	-0.0233333	8.65	8.73	8.59	8.65667	0.0702377	0.811371	7.89	8.17	7.91	7.99	0.156205	1.95501	-0.666667	18
M	Park	10.8472	153	75	78	41.6	44445	-2.56516	-30.7819	Pre	155	78.9		42.6	44522	93.2	90.2	113.9	115.167	20.7	24.9667	45.6667	2.06	2.1	2.33	2.16333	0.145717	6.73575	2.07	2.07	2.1	2.08	0.0173205	0.832717	-0.0833333							9.02	8.65	8.74	8.80333	0.192959	2.19189		18.7
F	Park	11.8806	154	78	76	61.7	44445	0.272637	3.27164	Circa	154	77		62.7	44522	148.667	146.033	167	164.167	18.3333	18.1333	36.4667	2.34	2.32	2.36	2.34	0.02	0.854701	2.6	2.41	2.35	2.45333	0.130512	5.31977	0.113333	10.1	9.77	10.01	9.96	0.170587	1.71272	10.38	10.9	9.62	10.3	0.643739	6.24989	0.34	16.2
M	Park	10.5972	153	76	77	44.7	44445	-2.52695	-30.3234	Pre	153.1	76.6		42.1	44522								2.19	2.16	2.21	2.18667	0.0251661	1.15089	Inj						-2.18667	9.99	9.31	9.26	9.52	0.407799	4.2836	INJ							15.8
M	Park	10.975	146	76	70	50.2	44445	-2.26601	-27.1921	Pre	147	73		51.6	44522	105.233	103.933	88.8	89.7667	-16.4333	-14.1667	-30.6	2.24	2.21	2.2	2.21667	0.0208167	0.939097	2.38	2.41	2.31	2.36667	0.051316	2.16828	0.15	9.34	11.05	10.43	10.2733	0.865698	8.42665	9.93	10.28	9.64	9.95	0.320468	3.22079	-0.323333	17.2
M	Park	10.4361	153	73	80	40.1	44445	-2.94483	-35.3379	Pre	155	74.4		40.1	44522	102.9	107.333	114.267	115.5	11.3667	8.16667	19.5333	2.22	2.26	2.31	2.26333	0.0450925	1.9923	2.31	2.21	2.23	2.25	0.052915	2.35178	-0.0133333	10.02	9.9	10.01	9.97667	0.0665833	0.66739		9.8	9.76	9.78	0.0282843	0.289205	-0.196667	16.3
F	Park	10.2194	153.6	76	77.6	54	44445	-0.74708	-8.96496	Pre	151	76.3		54.8	44522	120.967	120.7	141.1	149.1	20.1333	28.4	48.5333	2.5	2.5	2.53	2.51	0.0173205	0.69006	2.84	2.54	2.56	2.64667	0.16773	6.3374	0.136667	12.16	11.79	15.95	13.3	2.30241	17.3114	10.98	10.87	10.75	10.8667	0.115036	1.05862	-2.43333	13.6
F	Park	11.2028	153	78	75	57.4	44445	-0.145675	-1.7481	Circa	153.8	77.5		58.9	44522	172.9	166	139.8	142.233	-33.1	-23.7667	-56.8667	2.61	2.55	2.51	2.55667	0.0503322	1.96867	2.31	2.39	2.39	2.36333	0.046188	1.95436	-0.193333	10.72	13.88	10.85	11.8167	1.78808	15.1319	10.19	10.27	10.3	10.2533	0.0568624	0.554575	-1.56333	14.3
F	Control	12.2056	150	71.5	78.5	36.5	44588	-2.45434	-29.4521	Pre													1.8	1.78	1.83	1.80333	0.0251661	1.39553																					14.6
F	Control	11.7639	158	76	82	44.6	44588	-2.05408	-24.649	Pre						153.433	149.867	153.433	149.6		-0.266667	-0.266667	1.95	1.94	1.95	1.94667	0.0057735	0.296584	1.95	1.97	1.98	1.96667	0.0152753	0.776708	0.02														21
F	Control	12.2417	157.5	81.5	76	50.7	44588	-1.16869	-14.0242	Pre						141	141.5	148.633	146.433	7.63333	4.93333	12.5667	1.99	1.94	1.96	1.96333	0.0251661	1.28181	1.98	2	2	1.99333	0.011547	0.579281	0.03														20.1
F	Control	11.9861	150.5	76.5	74	44.8	44588	0.730679	8.76815	Post													1.83	1.81	1.8	1.98	0.0556776	2.812																					18.5
F	Control	12.2444	163	77.5	85.5	51.9	44588	-1.60524	-19.2629	Pre													2.06	2.02	2.03	2.03667	0.0208167	1.02209																					21.1
F	Control	12.2583	156	80.5	75.5	55.6	44588	-1.19165	-14.2998	Pre													1.91	1.88	1.92	1.90333	0.0208167	1.09369																					22.6
F	Control	12.0333	151	74.5	76.5	36.1	44588	-2.20654	-26.4785	Pre						157.433	154.8	153.867	154.333	-3.56667	-0.466667	-4.03333	1.73	1.72	1.76	1.73667	0.0208167	1.19866	1.83	1.79	1.79	1.80333	0.023094	1.28063	0.0666667														18.8
F	Control	11.9861	169.5	83.5	86	36.7	44588	0.585598	7.02718	Post						146.3	144.733	149	151.267	2.7	6.53333	9.23333	1.93	2.01	1.99	1.97667	0.0416333	2.10624	1.87	1.96	1.9	1.91	0.0458258	2.39925	-0.0666667														31.7
M	Control	10.9	146.1	71.6	74.5	38.5	44588	-2.9063	-34.8756	Pre													1.92	1.84	1.85	1.87	0.043589	2.33096																					32.3
M	Control	12.025	175.7	82.7	93	63.5	44588	-1.00859	-12.1031	Pre						110.767	115.567	121.733	123.933	10.9667	8.36667	19.3333	1.83	1.88	1.86	1.85667	0.0251661	1.35545	1.88	1.96	1.83	1.89	0.0655744	3.46954	0.0333333														23
M	Control	11.4306	150	83.9	66.1	37.8	44588	-0.983879	-11.8065	Pre						133	134.367	109.8	111.467	-23.2	-22.9	-46.1	1.98	2.04	2.05	1.99	0.0264575	1.32952	2.21	2.11	2.25	2.19	0.072111	3.29274	0.2														20.7
M	Control	10.2889	156.5	76.6	79.9	39.9	44588	0.272637	3.27164	Circa						106.533	106.233	105	103.967	-1.53333	-2.26667	-3.8	2.06	2.02	1.97	2.34	0.02	0.854701	2.04	2.06	2.05	2.05	0.01	0.487805	-0.29														25.8
M	Control	11.9806	154.4	73	81.4	39.9	44588	-2.34537	-28.1444	Pre													1.89	1.94	1.89	1.90667	0.0288675	1.51403																					18.6
M	Control	11.3528	160.7	83.9	76.8	40.5	44588	-1.49019	-17.8823	Pre						119.833	122.333	74.7333	79.5	-45.1	-42.8333	-87.9333	2.21	2.22	2.21	2.21333	0.0057735	0.260851		2.33	2.23	2.28	0.0707107	3.10135	0.0666667														22.9
M	Control	12.3944	153.9	73	80.9	49.5	44588	-2.03805	-24.4567	Pre													1.89	1.92	1.92	1.91	0.0173205	0.906833																					26.9
M	Control	12.0528	153.5	74.7	78.8	44	44588	-0.124254	-1.49105	Circa													2.06	2.1	2.12	2.09333	0.0305505	1.45942																					48.6
M	Control	12.2028	152.9	70.9	82	41.9	44588	-0.277835	-3.33402	Circa													2.11	2.23	2.16	2.16667	0.0602771	2.78202																					26.7
[truncated: 22 more columns]
